# Supplementary material for: Effects of Acute and Chronic Resistance Exercise on the Skeletal Muscle Metabolome
Source: Metabolites. 2022 May 16;12(5):445. doi: 10.3390/metabo12050445 (PMC9142957; doi:10.3390/metabo12050445)
Supplement: Supplementary file 1 [file metabolites-12-00445-s001.zip]

Archive with 2 entries (2 files):
- 2021 Gehlert RT metabolome v21_Supplementary_Tables_S1-4.xlsx
- SupplementaryFigureS1_v2.pdf
